# Supplementary material for: Vildagliptin Reduces Stenosis of Injured Carotid Artery in Diabetic Mouse Through Inhibiting Vascular Smooth Muscle Cell Proliferation via ER Stress/NF-κB Pathway
Source: Front Pharmacol. 2019 Feb 25;10:142. doi: 10.3389/fphar.2019.00142 (PMC6397934; doi:10.3389/fphar.2019.00142)
Supplement: TABLE S1 — Original data of Figures 1–7. [file Table_1.xls]

## Sheet: bodyweight and blood glucose
					Original data of the body weight and blood glucose
				body weight							blood glucose
		baseline	1st week	2nd week	3rd week	4th week			baseline	1st week	2nd week	3rd week	4th week
		29.5	31	35.5	38.5	42.5			21.6	20.4	22.5	21.6	21.5
PBS		30	32	33.5	36	44.5			23.1	22.1	24.5	18.5	22.4
		28.5	27.5	31.5	37	40.5			21.8	23.6	27.2	23.7	24.7
		27.5	31	34.5	36.5	41			22.9	22.3	19.6	16.5	22.3
		27	32.5	37	39.5	39.5			20.2	26.1	23.7	22.6	20.1
		28	28.5	35	39	40.5			19.7	23.5	24.2	22.3	21.4
		26.5	30.5	33	37	42			23.5	22.1	23.5	19.3	23.7
		26.5	34.5	34.5	36.5	41			19.8	20.6	26.3	26.5	26.3
		28	36	36.5	41	38.5			24.1	23.5	28.4	25.6	22.3
		26	35	36	40.5	39			22.3	29.5	21.6	15.6	23.4
	Mean	27.75	31.85	34.7	38.15	40.9		Mean	21.9	23.37	24.15	21.22	22.81
	SEM	1.19183	2.48678	1.52554	1.62439	1.6068		SEM	1.42191	2.44914	2.3868	3.32177	1.61327
				body weight							blood glucose
		baseline	1st week	2nd week	3rd week	4th week			baseline	1st week	2nd week	3rd week	4th week
		31.5	22.38	34	39.5	43.5			26.8	22.5	21.3	22.5	19.5
		29.5	30.5	38	38	41.5			25.6	26.3	22.6	21.6	16.7
		28	29.5	32.5	37.5	41			24.4	22.4	21	19.8	19.5
vildagliptin		26.5	28.5	34.5	40	39.5			20.5	21.4	20.4	19.7	20.6
		27	29	33	41	40			23.4	22.7	21.6	20.3	26.5
		29	30	34.5	40.5	39.5			25.3	24.2	27.3	22.5	21.3
		28.5	32	36	39	38.5			22.6	21.4	19.5	18.9	13.5
		27.5	31.5	35	38.5	39.5			27.1	24.8	23.5	21.6	22.3
		27.5	29	35.5	41.5	41			33.3	29.5	29.8	25.5	20.1
		29.5	33.5	37	40	41.5			20.9	21	23.4	22.4	24.1
	Mean	28.45	29.588	35	39.55	40.55		Mean	24.99	23.62	23.04	21.48	20.41
	SEM	1.3391	2.69034	1.53741	1.17647	1.30471		SEM	3.34024	2.40824	2.90992	1.73614	3.28037

## Sheet: 3A
			expression densitometry of figure 3A
	134.31		109.75	247.03	159.91				27.4	21.8	15.89	26.55
	100		81.8419	184.213	119.247					16.2565	11.8494	19.7987
	208.48		225.59	229.36	151.5				17.3	23.3	14.1	19.3
	100		108.207	110.015	72.6688					11.1761	6.76324	9.25748
	109.1		192.1	198.5	124.68				24.9	23.2	16.1	17.8
	100		176.077	181.943	114.28					21.2649	14.7571	16.3153
	236.78		236.21	236.59	234.03				11.5	11.7	11.6	13.6
	P:sham vs. P:L	-84.2	-140.3 to -28.1	Yes	***	0.0007
	P:sham vs. V:sham	18.2	-37.9 to 74.3	No	ns	>0.9999
	P:sham vs. V:L	-19	-75.1 to 37.1	No	ns	>0.9999
	P:L vs. V:sham	102.4	46.3 to 158.5	Yes	****	<0.0001
	P:L vs. V:L	65.2	9.098 to 121.3	Yes	*	0.0141
	V:sham vs. V:L	-37.2	-93.3 to 18.9	No	ns	0.4585
	P:sham vs. P:L	-10	-44.19 to 24.19	No	ns	>0.9999
	P:sham vs. V:sham	-8	-42.19 to 26.19	No	ns	>0.9999
	P:sham vs. V:L	28	-6.185 to 62.19	No	ns	0.1769
	P:L vs. V:sham	2	-32.19 to 36.19	No	ns	>0.9999
	P:L vs. V:L	38	3.815 to 72.19	Yes	*	0.0212
	V:sham vs. V:L	36	1.815 to 70.19	Yes	*	0.0335
	P:sham vs. P:L	-81.9	-142.5 to -21.25	Yes	**	0.0028
	P:sham vs. V:sham	-76	-136.6 to -15.35	Yes	**	0.0066
	P:sham vs. V:L	-14	-74.65 to 46.65	No	ns	>0.9999
	P:L vs. V:sham	5.9	-54.75 to 66.55	No	ns	>0.9999
	P:L vs. V:L	67.9	7.25 to 128.5	Yes	*	0.0199
	V:sham vs. V:L	62	1.35 to 122.6	Yes	*	0.0423

## Sheet: 3B
						expression densitometry of figure 3B
145	125.2	248.8	173				19.31	20.4	14.5	25.3
100	86.1666	171.232	119.064	0	0	0	0	12.7261	9.04554	15.7829
Bonferroni's multiple comparisons test	Mean Diff.	95.00% CI of diff.	Significant?	Summary	Adjusted P Value
P:sham vs. P:L	-71	-116.2 to -25.83	Yes	***	0.0003
P:sham vs. V:sham	14	-31.17 to 59.17	No	ns	>0.9999
P:sham vs. V:L	-19	-64.17 to 26.17	No	ns	>0.9999
P:L vs. V:sham	85	39.83 to 130.2	Yes	****	<0.0001
P:L vs. V:L	52	6.834 to 97.17	Yes	*	0.0154
V:sham vs. V:L	-33	-78.17 to 12.17	No	ns	0.3084

## Sheet: 4A
		expression densitometry of figure 3A			4A
74.69	82.69	243.64	104.3			21.36	21.5	11.3	25.8
244.1	243	243.8	244.3			12.2	12.2	11.3	12.1
30.5981	34.0288	99.9344	42.6934			4.99795	5.02058	4.63495	4.95293
100	111.205	326.583	139.521			0	16.4071	15.1469	16.186
85.2	67.5	243.6	134.9			21.5	10.7	11.7	26.6
244.6	244	244.1	243.6			10.9	11.7	11.3	12.1
242.5	244.3	243.5	243.5			11.2	11.7	11.7	11.9
34.8324	27.6639	99.7952	55.3777			8.78986	4.38525	4.79312	10.9195
100	79.4941	286.768	159.131				12.6013	13.7733	31.378
240.4	241.6	239.9	237.2			13.8	12.3	12.9	13.6
Bonferroni's multiple comparisons test	Mean Diff.	95.00% CI of diff.	Significant?	Summary	Adjusted P Value
P:sham vs. P:L	-226	-280.9 to -171.1	Yes	****	<0.0001
P:sham vs. V:sham	-11	-65.86 to 43.86	No	ns	>0.9999
P:sham vs. V:L	-39.5	-94.36 to 15.36	No	ns	0.3288
P:L vs. V:sham	215	160.1 to 269.9	Yes	****	<0.0001
P:L vs. V:L	186.5	131.6 to 241.4	Yes	****	<0.0001
V:sham vs. V:L	-28.5	-83.36 to 26.36	No	ns	0.9804
Bonferroni's multiple comparisons test	Mean Diff.	95.00% CI of diff.	Significant?	Summary	Adjusted P Value
P:sham vs. P:L	-186.7	-258.4 to -115	Yes	****	<0.0001
P:sham vs. V:sham	21	-50.65 to 92.65	No	ns	>0.9999
P:sham vs. V:L	-59.1	-130.8 to 12.55	No	ns	0.1704
P:L vs. V:sham	207.7	136 to 279.4	Yes	****	<0.0001
P:L vs. V:L	127.6	55.95 to 199.3	Yes	****	<0.0001
V:sham vs. V:L	-80.1	-151.8 to -8.446	Yes	*	0.0201

## Sheet: 4B
				expression densitometry of figure 4B
15.9	13.4	142.9	21.7			4.2	3.03	9.5	4.5
	84.2767	898.742	136.478			26.4151	19.0566	59.7484	28.3019
9	7.1	246.9	143.6			1	1.3	7.2	12.3
	78.8889	2743.33	1595.56			0.09	0.117	0.648	1.107
Bonferroni's multiple comparisons test	Mean Diff.	95.00% CI of diff.	Significant?	Summary	Adjusted P Value
P:sham vs. P:L	-798.7	-931.4 to -666	Yes	****	<0.0001
P:sham vs. V:sham	16	-116.7 to 148.7	No	ns	>0.9999
P:sham vs. V:L	-36	-168.7 to 96.74	No	ns	>0.9999
P:L vs. V:sham	814.7	682 to 947.4	Yes	****	<0.0001
P:L vs. V:L	762.7	630 to 895.4	Yes	****	<0.0001
V:sham vs. V:L	-52	-184.7 to 80.74	No	ns	>0.9999
Bonferroni's multiple comparisons test	Mean Diff.	95.00% CI of diff.	Significant?	Summary	Adjusted P Value
P:sham vs. P:L	-2643	-2659 to -2627	Yes	****	<0.0001
P:sham vs. V:sham	22	6.476 to 37.52	Yes	**	0.0015
P:sham vs. V:L	-1495	-1511 to -1479	Yes	****	<0.0001
P:L vs. V:sham	2665	2649 to 2681	Yes	****	<0.0001
P:L vs. V:L	1148	1132 to 1164	Yes	****	<0.0001
V:sham vs. V:L	-1517	-1533 to -1501	Yes	****	<0.0001

## Sheet: 5A
				expression densitometry of figure 5A
118.9	110.2	242.8	154.1			19.6	23.3	14.1	15.9
	92.6829	204.205	129.605				19.5963	11.8587	13.3726
135.2	100.4	242.2	157.9			21.2	26.2	13.9	20.5
	74.2604	179.142	116.79				19.3787	10.2811	15.1627
Bonferroni's multiple comparisons test	Mean Diff.	95.00% CI of diff.	Significant?	Summary	Adjusted P Value
P:sham vs. P:L	-104.2	-157.3 to -51.07	Yes	****	<0.0001
P:sham vs. V:sham	7.3	-45.83 to 60.43	No	ns	>0.9999
P:sham vs. V:L	-29	-82.13 to 24.13	No	ns	0.8602
P:L vs. V:sham	111.5	58.37 to 164.6	Yes	****	<0.0001
P:L vs. V:L	75.2	22.07 to 128.3	Yes	**	0.0015
V:sham vs. V:L	-36.3	-89.43 to 16.83	No	ns	0.4085
Bonferroni's multiple comparisons test	Mean Diff.	95.00% CI of diff.	Significant?	Summary	Adjusted P Value
P:sham vs. P:L	-79	-132.7 to -25.32	Yes	***	0.0009
P:sham vs. V:sham	26	-27.68 to 79.68	No	ns	>0.9999
P:sham vs. V:L	-16	-69.68 to 37.68	No	ns	>0.9999
P:L vs. V:sham	105	51.32 to 158.7	Yes	****	<0.0001
P:L vs. V:L	63	9.319 to 116.7	Yes	*	0.0128
V:sham vs. V:L	-42	-95.68 to 11.68	No	ns	0.2238

## Sheet: 5B
				expression densitometry of figure 5B
138.6	125.4	207	198.5			24.2	24.4	17.1	20.1
	90.4762	149.351	143.218				17.6046	12.3377	14.5022
159.1	162	206.1	202.1			19.7	27.6	17.4	16.6
	101.823	129.541	127.027				17.3476	10.9365	10.4337
197.2	134.1	241.6	107.1			26.5	26.2	13.5	22
	68.002	122.515	54.3103				13.286	6.84584	11.1562
Bonferroni's multiple comparisons test	Mean Diff.	95.00% CI of diff.	Significant?	Summary	Adjusted P Value
P:sham vs. P:L	-49	-100.9 to 2.944	No	ns	0.0756
P:sham vs. V:sham	9.5	-42.44 to 61.44	No	ns	>0.9999
P:sham vs. V:L	-43	-94.94 to 8.944	No	ns	0.167
P:L vs. V:sham	58.5	6.556 to 110.4	Yes	*	0.0188
P:L vs. V:L	6	-45.94 to 57.94	No	ns	>0.9999
V:sham vs. V:L	-52.5	-104.4 to -0.5557	Yes	*	0.0462
Bonferroni's multiple comparisons test	Mean Diff.	95.00% CI of diff.	Significant?	Summary	Adjusted P Value
P:sham vs. P:L	-29.5	-68.44 to 9.442	No	ns	0.2615
P:sham vs. V:sham	-1.8	-40.74 to 37.14	No	ns	>0.9999
P:sham vs. V:L	-27	-65.94 to 11.94	No	ns	0.385
P:L vs. V:sham	27.7	-11.24 to 66.64	No	ns	0.3463
P:L vs. V:L	2.5	-36.44 to 41.44	No	ns	>0.9999
V:sham vs. V:L	-25.2	-64.14 to 13.74	No	ns	0.5017
Bonferroni's multiple comparisons test	Mean Diff.	95.00% CI of diff.	Significant?	Summary	Adjusted P Value
P:sham vs. P:L	-22.5	-62.63 to 17.63	No	ns	0.7576
P:sham vs. V:sham	32	-8.133 to 72.13	No	ns	0.1941
P:sham vs. V:L	46	5.867 to 86.13	Yes	*	0.0172
P:L vs. V:sham	54.5	14.37 to 94.63	Yes	**	0.0033
P:L vs. V:L	68.5	28.37 to 108.6	Yes	***	0.0002
V:sham vs. V:L	14	-26.13 to 54.13	No	ns	>0.9999

## Sheet: 6A
		24h						48h						72h
	0.822	0.789	0.669	0.547			1.524	1.21	0.798	0.912			2.119	1.425	0.962	0.366
	0.896	0.721	0.547	0.759			1.472	0.988	0.865	0.915			1.996	1.339	0.954	0.854
	0.985	0.724	0.724	0.762			1.753	1.114	0.962	1.015			2.134	1.439	0.958	0.918
	0.936	0.719	0.647	0.746			1.662	1.036	0.932	0.938			2.01	1.13	0.846	0.677
	0.859	0.639	0.441	0.699			1.378	1.222	0.841	1.022			1.715	1.127	0.927	0.704
Mean	0.8996	0.7184	0.6056	0.7026		Mean	1.5578	1.114	0.8796	0.9604		Mean	1.9948	1.292	0.9294	0.7038
SEM	0.0570985	0.0475966	0.100279	0.0810151		SEM	0.13401	0.0925635	0.0598284	0.0483347		SEM	0.150548	0.137823	0.0434677	0.191452
					CCK8 OD450

## Sheet: 7A
				expression densitometry of figure 7A
95.2	243.6	171	172.7			17.5	12.4	24.9	16.5
	255.882	179.622	181.408	0	0		13.0252	26.1555	17.3319
127.04	242.4	135.4	132			16.5	13.4	18.9	20.9
	190.806	106.581	103.904	0	0		10.5479	14.8772	16.4515
137.1	241.1	242.8	153.1			22.7	12.8	12.2	22.2
	175.857	177.097	111.67	0	0		9.33625	8.89861	16.1926
109.8	239.5	97.6	91.5			21.5	19.8	17.5	18.9
	263.211	107.262	100.559	0	0		21.7602	19.2325	20.7711
								2
Bonferroni's multiple comparisons test	Mean Diff.	95.00% CI of diff.	Significant?	Summary	Adjusted P Value
P:sham vs. P:L	-79	-153.5 to -4.498	Yes	*	0.0342
P:sham vs. V:sham	-155.9	-230.4 to -81.4	Yes	****	<0.0001
P:sham vs. V:L	-81	-155.5 to -6.498	Yes	*	0.0288
P:L vs. V:sham	-76.9	-151.4 to -2.398	Yes	*	0.0408
P:L vs. V:L	-2	-76.5 to 72.5	No	ns	>0.9999
V:sham vs. V:L	74.9	0.3983 to 149.4	Yes	*	0.0483
Bonferroni's multiple comparisons test	Mean Diff.	95.00% CI of diff.	Significant?	Summary	Adjusted P Value
P:sham vs. P:L	-6	-80.5 to 68.5	No	ns	>0.9999
P:sham vs. V:sham	-90	-164.5 to -15.5	Yes	*	0.0134
P:sham vs. V:L	-3	-77.5 to 71.5	No	ns	>0.9999
P:L vs. V:sham	-84	-158.5 to -9.498	Yes	*	0.0223
P:L vs. V:L	3	-71.5 to 77.5	No	ns	>0.9999
V:sham vs. V:L	87	12.5 to 161.5	Yes	*	0.0173
Bonferroni's multiple comparisons test	Mean Diff.	95.00% CI of diff.	Significant?	Summary	Adjusted P Value
P:sham vs. P:L	-77.1	-124.3 to -29.91	Yes	***	0.0009
P:sham vs. V:sham	-75.9	-123.1 to -28.71	Yes	**	0.0011
P:sham vs. V:L	88.3	41.11 to 135.5	Yes	***	0.0002
P:L vs. V:sham	1.2	-45.99 to 48.39	No	ns	>0.9999
P:L vs. V:L	165.4	118.2 to 212.6	Yes	****	<0.0001
V:sham vs. V:L	164.2	117 to 211.4	Yes	****	<0.0001
Bonferroni's multiple comparisons test	Mean Diff.	95.00% CI of diff.	Significant?	Summary	Adjusted P Value
P:sham vs. P:L	-7.3	-85.06 to 70.46	No	ns	>0.9999
P:sham vs. V:sham	-163.2	-241 to -85.44	Yes	****	<0.0001
P:sham vs. V:L	-0.6	-78.36 to 77.16	No	ns	>0.9999
P:L vs. V:sham	-155.9	-233.7 to -78.14	Yes	***	0.0001
P:L vs. V:L	6.7	-71.06 to 84.46	No	ns	>0.9999
V:sham vs. V:L	162.6	84.84 to 240.4	Yes	****	<0.0001
